# Supplementary material for: The Protective Effect of Marsdenia tenacissima against Cisplatin-Induced Nephrotoxicity Mediated by Inhibiting Oxidative Stress, Inflammation, and Apoptosis
Source: Molecules. 2023 Nov 14;28(22):7582. doi: 10.3390/molecules28227582 (PMC10674371; doi:10.3390/molecules28227582)
Supplement: Supplementary file 1 [file molecules-28-07582-s001.zip]

Archive with 1 entries (1 files):
- molecules-2592338-supplementary.pdf
